# Supplementary material for: Visualising and quantifying the usefulness of new predictors stratified by outcome class: The U-smile method
Source: PLoS One. 2024 May 20;19(5):e0303276. doi: 10.1371/journal.pone.0303276 (PMC11104627; doi:10.1371/journal.pone.0303276)
Supplement: S1 Appendix — The relationship between the BA and RB coefficients and the Brier score. Tables with the values of the RB and I coefficients. (ZIP) [file pone.0303276.s004.zip › S1_Appendix.tex]

\documentclass[10pt,letterpaper]{article}
\usepackage[top=0.85in,left=2.75in,footskip=0.75in]{geometry}
\usepackage{amsmath,amssymb}
\usepackage{changepage}
\usepackage{textcomp,marvosym}
\usepackage{cite}
\usepackage{nameref,hyperref}
\usepackage[right]{lineno}
\usepackage[nopatch=eqnum]{microtype}
\usepackage[table]{xcolor}
\usepackage{array}
\newcolumntype{+}{!{\vrule width 2pt}}
\newlength\savedwidth
\newcommand\thickcline[1]{%
	\noalign{\global\savedwidth\arrayrulewidth\global\arrayrulewidth 2pt}%
	\cline{#1}%
	\noalign{\vskip\arrayrulewidth}%
	\noalign{\global\arrayrulewidth\savedwidth}%
}
\newcommand\thickhline{\noalign{\global\savedwidth\arrayrulewidth\global\arrayrulewidth 2pt}%
	\hline
	\noalign{\global\arrayrulewidth\savedwidth}}
\raggedright
\setlength{\parindent}{0.5cm}
\textwidth 5.25in 
\textheight 8.75in
\usepackage[aboveskip=1pt,labelfont=bf,labelsep=period,justification=raggedright,singlelinecheck=off]{caption}
\renewcommand{\figurename}{Fig}
\makeatletter
\renewcommand{\@biblabel}[1]{\quad#1.}
\makeatother
\usepackage{lastpage,fancyhdr,graphicx}
\usepackage{epstopdf}
\pagestyle{fancy}
\fancyhf{}
%\setlength{\headheight}{27.023pt}
%\lhead{\includegraphics[width=2.0in]{PLOS-submission.eps}}
\rfoot{\thepage/\pageref{LastPage}}
\renewcommand{\headrulewidth}{0pt}
\renewcommand{\footrule}{\hrule height 2pt \vspace{2mm}}
\fancyheadoffset[L]{2.25in}
\fancyfootoffset[L]{2.25in}
\lfoot{\today}
\newcommand{\lorem}{{\bf LOREM}}
\newcommand{\ipsum}{{\bf IPSUM}}

%% END MACROS SECTION
\usepackage{makecell} %dodany pakiet
\usepackage{pdflscape} %dodany pakiet


\begin{document}
\linenumbers	
\section*{Additional calculations and tables}\label{appendix}

%\nocitep{*}% Show all bib entries - both citepd and uncitepd; comment this line to view only citepd bib entries;
%%%%%%%%%%%%%%%%%%%%%%%%%
\subsection*{The \emph{BA} and \emph{RB} coefficients and the Brier score}\label{barb-brier}


Subscripts \(_0\) and \(_1\) denote the non-events and events, respectively, while superscripts \(^-\) and \(^+\) denote the worse and better prediction, respectively. The net \emph{BA} coefficients and the net \emph{RB} coefficients are defined in the main text. \\[0.4cm]

If we define \(w_{n0} = \frac{n_0}{n}\) and \(w_{n1} = \frac{n_1}{n}\) as weights, the connection between the net \emph{BA} coefficients and the Brier score is as follows:
\begin{align}
	\begin{split}
		w_{n0} \cdot BA_0 + w_{n1} \cdot BA_1 &= \frac{n_0}{n} \cdot \frac{\Delta SS_0^+ - \Delta SS_0^-}{n_0} + \frac{n_1}{n} \cdot \frac{\Delta SS_1^+ - \Delta SS_1^-}{n_1} \\
		&= \frac{\Delta SS_0^+ - \Delta SS_0^- + \Delta SS_1^+ - \Delta SS_1^-}{n} \\
		&= \frac{\Delta SS}{n} = \frac{SS_{(ref)}}{n} - \frac{SS}{n} = BS_{(ref)} - BS = \Delta BS,
	\end{split}
	\label{eq:proof-BA-deltaBS}
\end{align}
where \(\Delta BS\) is the difference between the Brier score of the reference model, \(BS_{(ref)}=\frac{SS_{(ref)}}{n}\), and the Brier score of the new model, \(BS=\frac{SS}{n}\). Residual sum of squares, $SS$, is defined in the main text, where $\Delta SS$ is defined  by the equation:\\ $\Delta SS = \Delta SS_0^+ - \Delta SS_0^- + \Delta SS_1^+ - \Delta SS_1^- = SS_{(ref)} - SS$.\\[0.4cm] 

If we define \(w_{s0} = \frac{SS_{0(ref)}}{SS_{(ref)}}\) and \(w_{s1} = \frac{SS_{1(ref)}}{SS_{(ref)}}\) as weights, the connection between the net \emph{RB} coefficients and the Brier score, \(BSS=\frac{\Delta BS}{BS_{(ref)}}=1 - \frac{BS}{BS_{(ref)}}\) is as follows:

\begin{align}
	\begin{split}
		w_{s0} \cdot RB_0 + w_{s1} \cdot RB_1 &= \frac{SS_{0(ref)}}{SS_{(ref)}} \cdot \frac{\Delta SS_0^+ - \Delta SS_0^-}{SS_{0(ref)}} + \frac{SS_{1(ref)}}{SS_{(ref)}} \cdot \frac{\Delta SS_1^+ - \Delta SS_1^-}{SS_{1(ref)}} \\
		&= \frac{\Delta SS_0^+ - \Delta SS_0^- + \Delta SS_1^+ - \Delta SS_1^-}{SS_{(ref)}} \\
		&= \frac{\Delta SS}{SS_{(ref)}} = \frac{SS_{(ref)} - SS}{SS_{(ref)}} \\
		&= 1 - \frac{ \frac{SS}{n} }{ \frac{SS_{(ref)}}{n} } \\
		&= 1 - \frac{BS}{BS_{(ref)}} = BSS,
	\end{split}
	\label{eq:proof-RB-BSS}
\end{align}


\subsection*{Values of the \emph{RB} and \emph{I} coefficients}\label{full-barbi}


% tables BARBI full
\begin{table}[!ht]
	\caption{{\bf Values of the \emph{BA}, \emph{RB} and \emph{I} coefficients stratified by outcome subclass for 18 new models derived from the training dataset under the independent scenario.}}\label{tab:tab-barbi-full-train}
	\centering
	%\begin{adjustwidth}{-2cm}{}
		\resizebox{\textwidth}{!}{ 
			\begin{tabular}[t]{lcccccccccccc}
				%%\toprule
				\hline
				\multicolumn{1}{c}{} & \multicolumn{12}{c}{Training dataset} \\
				%%\cmidrule(l{3pt}r{3pt}){2-13} 
				\hline
				New model & $BA_0^+$ & $BA_0^-$ & $BA_1^-$ & $BA_1^+$ & $RB_0^+$ & $RB_0^-$ & $RB_1^-$ & $RB_1^+$ & $I_0^+$ & $I_0^-$ & $I_1^-$ & $I_1^+$ \\\hline
				%%\midrule
				%%\addlinespace[0.3em]
				\multicolumn{13}{l}{\textbf{Real predictors}}\\
				\hspace{1em}Chest pain      & 0.094 & 0.056 & 0.049 & 0.105 & 0.500 & 0.296 & 0.231 & 0.493 & 0.730 & 0.270 & 0.204 & 0.796\\
				\hspace{1em}Glucose         & 0.012 & 0.010 & 0.012 & 0.012 & 0.065 & 0.051 & 0.056 & 0.058 & 0.753 & 0.247 & 0.726 & 0.274\\
				\hspace{1em}ECG             & 0.008 & 0.007 & 0.008 & 0.008 & 0.040 & 0.038 & 0.036 & 0.039 & 0.684 & 0.316 & 0.624 & 0.375\\
				\hspace{1em}Heart rate      & 0.043 & 0.030 & 0.029 & 0.042 & 0.227 & 0.158 & 0.137 & 0.198 & 0.626 & 0.374 & 0.420 & 0.580\\
				\hspace{1em}Exercise angina & 0.079 & 0.041 & 0.058 & 0.081 & 0.420 & 0.219 & 0.272 & 0.382 & 0.851 & 0.149 & 0.376 & 0.624\\
				\hspace{1em}ST depression   & 0.083 & 0.030 & 0.057 & 0.085 & 0.442 & 0.160 & 0.268 & 0.401 & 0.805 & 0.195 & 0.350 & 0.650\\
				%%\addlinespace[0.3em]
				\multicolumn{13}{l}{\textbf{Random variables}}\\
				\hspace{1em}Rnd normal      & 0.008 & 0.007 & 0.008 & 0.009 & 0.041 & 0.039 & 0.039 & 0.040 & 0.483 & 0.517 & 0.452 & 0.548\\
				\hspace{1em}Rnd uniform     & 0.009 & 0.008 & 0.010 & 0.010 & 0.048 & 0.043 & 0.047 & 0.049 & 0.546 & 0.454 & 0.459 & 0.541\\
				\hspace{1em}Rnd exponential & 0.009 & 0.008 & 0.010 & 0.010 & 0.046 & 0.042 & 0.046 & 0.047 & 0.638 & 0.362 & 0.631 & 0.369\\
				\hspace{1em}Rnd Bernoulli   & 0.010 & 0.010 & 0.010 & 0.011 & 0.055 & 0.054 & 0.049 & 0.054 & 0.224 & 0.776 & 0.172 & 0.828\\
				\hspace{1em}Rnd binomial    & 0.002 & 0.002 & 0.002 & 0.003 & 0.012 & 0.012 & 0.012 & 0.013 & 0.379 & 0.621 & 0.363 & 0.637\\
				\hspace{1em}Rnd Poisson     & 0.001 & 0.001 & 0.001 & 0.001 & 0.004 & 0.004 & 0.004 & 0.004 & 0.466 & 0.534 & 0.516 & 0.484\\
				%%\addlinespace[0.3em]
				\multicolumn{13}{l}{\textbf{Stratified random variables}}\\
				\hspace{1em}Str Rnd normal      & 0.071 & 0.036 & 0.041 & 0.082 & 0.377 & 0.191 & 0.192 & 0.387 & 0.701 & 0.299 & 0.293 & 0.707\\
				\hspace{1em}Str Rnd uniform     & 0.086 & 0.037 & 0.048 & 0.094 & 0.456 & 0.197 & 0.226 & 0.445 & 0.678 & 0.322 & 0.299 & 0.701\\
				\hspace{1em}Str Rnd exponential & 0.055 & 0.038 & 0.028 & 0.055 & 0.292 & 0.200 & 0.134 & 0.259 & 0.489 & 0.511 & 0.236 & 0.764\\
				\hspace{1em}Str Rnd Bernoulli   & 0.068 & 0.048 & 0.045 & 0.073 & 0.362 & 0.253 & 0.211 & 0.342 & 0.592 & 0.408 & 0.242 & 0.758\\
				\hspace{1em}Str Rnd binomial    & 0.034 & 0.025 & 0.029 & 0.038 & 0.179 & 0.135 & 0.135 & 0.179 & 0.655 & 0.345 & 0.452 & 0.548\\
				\hspace{1em}Str Rnd Poisson     & 0.035 & 0.022 & 0.028 & 0.031 & 0.186 & 0.117 & 0.131 & 0.146 & 0.718 & 0.282 & 0.548 & 0.452\\
				\hline
				\multicolumn{13}{l}{ECG, resting electrocardiographic changes}\\
				%%\bottomrule
		\end{tabular}  }
	%\end{adjustwidth}
\end{table}

\begin{table}
	\caption{{\bf Values of the \emph{BA}, \emph{RB} and \emph{I} coefficients stratified by outcome subclass for 18 new models derived from the test dataset under the independent scenario.}}\label{tab:tab-barbi-full-test}
	\centering
	%\begin{adjustwidth}{-2cm}{}
		\resizebox{\textwidth}{!}{ 
			\begin{tabular}[t]{lcccccccccccc}
				\hline
				%%\toprule
				\multicolumn{1}{c}{} & \multicolumn{12}{c}{Test dataset} \\\hline
				%\cmidrule(l{3pt}r{3pt}){2-13} 
				New model & $BA_0^+$ & $BA_0^-$ & $BA_1^-$ & $BA_1^+$ & $RB_0^+$ & $RB_0^-$ & $RB_1^-$ & $RB_1^+$ & $I_0^+$ & $I_0^-$ & $I_1^-$ & $I_1^+$ \\
				\hline
				%%\midrule
				%%\addlinespace[0.3em]
				\multicolumn{13}{l}{\textbf{Real predictors}}\\
				\hspace{1em}Chest pain      & 0.095 & 0.046 & 0.054 & 0.117 & 0.524 & 0.255 & 0.225 & 0.483 & 0.763 & 0.237 & 0.229 & 0.771\\
				\hspace{1em}Glucose         & 0.011 & 0.014 & 0.014 & 0.013 & 0.060 & 0.076 & 0.056 & 0.055 & 0.734 & 0.266 & 0.803 & 0.197\\
				\hspace{1em}ECG             & 0.008 & 0.006 & 0.009 & 0.008 & 0.044 & 0.034 & 0.035 & 0.034 & 0.711 & 0.289 & 0.640 & 0.363\\
				\hspace{1em}Exercise angina & 0.078 & 0.037 & 0.056 & 0.109 & 0.433 & 0.205 & 0.233 & 0.453 & 0.844 & 0.156 & 0.357 & 0.643\\
				\hspace{1em}ST depression   & 0.072 & 0.047 & 0.054 & 0.104 & 0.398 & 0.258 & 0.222 & 0.429 & 0.717 & 0.283 & 0.318 & 0.682\\
				%%\addlinespace[0.3em]
				\multicolumn{13}{l}{\textbf{Random variables}}\\
				\hspace{1em}Rnd normal      & 0.007 & 0.006 & 0.007 & 0.008 & 0.037 & 0.031 & 0.031 & 0.034 & 0.503 & 0.497 & 0.459 & 0.541\\
				\hspace{1em}Rnd uniform     & 0.011 & 0.008 & 0.013 & 0.008 & 0.059 & 0.045 & 0.054 & 0.031 & 0.590 & 0.410 & 0.586 & 0.414\\
				\hspace{1em}Rnd exponential & 0.007 & 0.009 & 0.010 & 0.011 & 0.037 & 0.049 & 0.040 & 0.045 & 0.590 & 0.410 & 0.605 & 0.395\\
				\hspace{1em}Rnd Bernoulli   & 0.007 & 0.010 & 0.011 & 0.012 & 0.036 & 0.055 & 0.045 & 0.048 & 0.133 & 0.867 & 0.153 & 0.847\\
				\hspace{1em}Rnd binomial    & 0.002 & 0.002 & 0.002 & 0.003 & 0.012 & 0.012 & 0.010 & 0.011 & 0.382 & 0.618 & 0.338 & 0.662\\
				\hspace{1em}Rnd Poisson     & 0.001 & 0.001 & 0.001 & 0.001 & 0.004 & 0.004 & 0.004 & 0.004 & 0.416 & 0.584 & 0.510 & 0.490\\
				%%\addlinespace[0.3em]
				\multicolumn{13}{l}{\textbf{Stratified random variables}}\\
				\hspace{1em}Str Rnd normal      & 0.061 & 0.049 & 0.027 & 0.081 & 0.336 & 0.269 & 0.112 & 0.338 & 0.682 & 0.318 & 0.280 & 0.720\\
				\hspace{1em}Str Rnd uniform     & 0.074 & 0.045 & 0.051 & 0.096 & 0.409 & 0.248 & 0.211 & 0.398 & 0.717 & 0.283 & 0.331 & 0.669\\
				\hspace{1em}Str Rnd exponential & 0.045 & 0.042 & 0.031 & 0.062 & 0.251 & 0.231 & 0.129 & 0.257 & 0.451 & 0.549 & 0.236 & 0.764\\
				\hspace{1em}Str Rnd Bernoulli   & 0.066 & 0.043 & 0.056 & 0.072 & 0.366 & 0.238 & 0.233 & 0.300 & 0.590 & 0.410 & 0.312 & 0.688\\
				\hspace{1em}Str Rnd binomial    & 0.040 & 0.014 & 0.036 & 0.034 & 0.219 & 0.075 & 0.147 & 0.139 & 0.798 & 0.202 & 0.529 & 0.471\\
				\hspace{1em}Str Rnd Poisson     & 0.037 & 0.022 & 0.030 & 0.034 & 0.204 & 0.120 & 0.125 & 0.143 & 0.763 & 0.237 & 0.573 & 0.427\\
				\hline
				\multicolumn{13}{l}{ECG, resting electrocardiographic changes}\\
				%%\bottomrule
		\end{tabular} }
%	\end{adjustwidth}
\end{table}

\end{document}
